# Supplementary material for: Accumulation of Cerebrospinal Fluid, Ventricular Enlargement, and Cerebral Folate Metabolic Errors Unify a Diverse Group of Neuropsychiatric Conditions Affecting Adult Neocortical Functions
Source: Int J Mol Sci. 2024 Sep 23;25(18):10205. doi: 10.3390/ijms251810205 (PMC11432090; doi:10.3390/ijms251810205)
Supplement: Supplementary file 1 [file ijms-25-10205-s001.zip]

Archive with 3 entries (3 files):
- Supplementary Data S1 blot images.pdf
- Supplementary TABLE S1 experimental data.pdf
- Supplementary TABLE S2 experimental data.pdf
